# Supplementary material for: Genome-wide identification of major genes and genomic prediction using high-density and text-mined gene-based SNP panels in Hanwoo (Korean cattle)
Source: PLoS One. 2020 Dec 2;15(12):e0241848. doi: 10.1371/journal.pone.0241848 (PMC7710051; doi:10.1371/journal.pone.0241848)
Supplement: S1 File — (ZIP) [file pone.0241848.s002.zip › 1039_777k.bim]

1	1:16947	0	16947	A	C
1	rs132895573	0	36337	A	G
1	rs132839889	0	78655	A	G
1	rs137144068	0	83412	A	G
1	1:89725	0	89725	G	A
1	1:100260	0	100260	G	A
1	rs134400846	0	111645	C	A
1	1:120183	0	120183	A	C
1	rs41609588	0	135098	G	A
1	1:137548	0	137548	A	G
1	rs133323431	0	146011	A	G
1	rs137305868	0	147231	A	G
1	rs136207245	0	149772	A	C
1	1:151060	0	151060	G	A
1	1:152374	0	152374	A	G
1	rs133846766	0	155938	A	G
1	1:156978	0	156978	C	A
1	1:158820	0	158820	G	A
1	rs133633479	0	160007	G	A
1	1:163995	0	163995	G	A
1	1:164683	0	164683	C	A
1	1:168997	0	168997	A	G
1	1:171487	0	171487	G	A
1	1:183040	0	183040	A	G
1	1:204712	0	204712	G	A
1	1:206470	0	206470	G	A
1	1:207098	0	207098	A	G
1	rs109988655	0	208728	A	G
1	1:209335	0	209335	A	G
1	1:215381	0	215381	G	A
1	1:218271	0	218271	A	G
1	1:221011	0	221011	A	G
1	1:260275	0	260275	G	A
1	1:267940	0	267940	A	G
1	1:269075	0	269075	A	G
1	rs110805200	0	274926	G	A
1	1:278086	0	278086	A	C
1	rs110470656	0	278952	G	A
1	rs110221399	0	288693	A	G
1	1:290690	0	290690	G	A
1	rs137731391	0	293732	G	A
1	1:301573	0	301573	G	A
1	rs136413446	0	309487	G	A
1	rs110764424	0	327959	A	G
1	1:328982	0	328982	A	C
1	rs110812022	0	331465	G	A
1	1:341770	0	341770	G	A
1	1:342923	0	342923	A	G
1	1:348331	0	348331	C	A
1	1:350101	0	350101	A	G
1	1:351516	0	351516	A	C
1	1:353349	0	353349	A	G
1	1:353745	0	353745	A	G
1	1:354622	0	354622	G	A
1	1:355805	0	355805	A	G
1	1:357124	0	357124	A	G
1	1:358059	0	358059	C	A
1	1:358919	0	358919	A	G
1	1:362318	0	362318	A	G
1	1:365197	0	365197	A	G
1	1:369858	0	369858	A	G
1	1:376967	0	376967	A	C
1	rs137347859	0	378172	A	C
1	rs136003951	0	380872	A	G
1	1:382069	0	382069	G	A
1	rs135083192	0	383757	G	A
1	rs132877027	0	384752	C	A
1	1:386418	0	386418	A	C
1	1:388396	0	388396	A	G
1	1:389757	0	389757	G	A
1	1:390434	0	390434	G	A
1	1:391416	0	391416	C	A
1	1:394980	0	394980	G	A
1	1:396622	0	396622	A	C
1	1:399506	0	399506	A	G
1	1:401945	0	401945	A	G
1	1:402410	0	402410	G	A
1	1:402904	0	402904	A	C
1	1:403697	0	403697	G	A
1	1:405825	0	405825	A	G
1	1:406731	0	406731	G	A
1	rs110223879	0	407990	A	G
1	1:413044	0	413044	G	A
1	1:416080	0	416080	A	G
1	1:422252	0	422252	G	A
1	1:432235	0	432235	G	A
1	1:433574	0	433574	C	A
1	1:441609	0	441609	G	A
1	1:447504	0	447504	G	A
1	1:448497	0	448497	G	A
1	1:449191	0	449191	G	A
1	1:452345	0	452345	G	A
1	1:453173	0	453173	A	G
1	1:454687	0	454687	A	G
1	1:455242	0	455242	G	A
1	1:458718	0	458718	A	G
1	1:459907	0	459907	C	A
1	1:460793	0	460793	A	G
1	1:462230	0	462230	C	A
1	1:463174	0	463174	A	G
1	1:463859	0	463859	A	G
1	rs136466556	0	465262	A	G
1	1:466049	0	466049	G	A
1	1:466612	0	466612	A	G
1	1:468515	0	468515	A	G
1	1:471078	0	471078	G	A
1	rs134400519	0	473223	A	G
1	1:474456	0	474456	A	G
1	1:480885	0	480885	G	A
1	1:487056	0	487056	G	A
1	1:499766	0	499766	G	A
1	1:509915	0	509915	C	A
1	rs29015852	0	516404	A	G
1	1:533815	0	533815	A	G
1	rs136415572	0	538561	C	A
1	1:555049	0	555049	A	G
1	1:563818	0	563818	G	A
1	1:564911	0	564911	A	G
1	1:565524	0	565524	A	G
1	1:568438	0	568438	G	A
1	rs110936909	0	571340	G	A
1	1:572165	0	572165	A	G
1	rs135290839	0	575063	A	C
1	1:584124	0	584124	A	G
1	1:587357	0	587357	A	G
1	1:602066	0	602066	G	A
1	1:604978	0	604978	G	A
1	1:610031	0	610031	A	G
1	1:612315	0	612315	G	A
1	1:619122	0	619122	A	G
1	1:622272	0	622272	A	G
1	1:623942	0	623942	A	C
1	1:625903	0	625903	A	G
1	1:632660	0	632660	G	A
1	1:633305	0	633305	A	G
1	1:637565	0	637565	A	G
1	1:639128	0	639128	G	A
1	1:639934	0	639934	A	G
1	1:640958	0	640958	A	G
1	1:643243	0	643243	A	C
1	1:643860	0	643860	G	A
1	1:644462	0	644462	G	A
1	rs136679998	0	647574	C	A
1	rs110666912	0	650458	A	G
1	rs109187312	0	654881	G	A
1	1:657459	0	657459	A	G
1	1:664791	0	664791	A	G
1	1:678849	0	678849	A	C
1	1:679689	0	679689	G	A
1	rs110688189	0	685926	G	A
1	rs135308195	0	687137	C	A
1	rs110736391	0	691488	A	G
1	1:701152	0	701152	A	G
1	1:727009	0	727009	G	A
1	1:737648	0	737648	G	A
1	1:747573	0	747573	A	G
1	1:801987	0	801987	G	A
1	1:809728	0	809728	A	C
1	1:811543	0	811543	A	G
1	1:814947	0	814947	G	A
1	1:818479	0	818479	G	A
1	1:819621	0	819621	G	A
1	1:822710	0	822710	A	G
1	rs137411228	0	824399	G	A
1	1:829423	0	829423	A	G
1	1:831389	0	831389	A	G
1	1:835371	0	835371	G	A
1	1:837433	0	837433	A	G
1	1:838078	0	838078	A	C
1	1:840534	0	840534	A	G
1	1:845494	0	845494	A	G
1	1:846618	0	846618	A	G
1	1:847550	0	847550	A	G
1	1:848172	0	848172	G	A
1	1:848804	0	848804	A	C
1	1:850046	0	850046	A	G
1	1:850807	0	850807	A	G
1	1:860068	0	860068	A	G
1	1:860800	0	860800	A	G
1	1:862062	0	862062	A	G
1	1:863313	0	863313	C	A
1	1:864078	0	864078	G	A
1	1:864859	0	864859	A	G
1	1:866012	0	866012	G	A
1	1:866728	0	866728	A	G
1	1:867299	0	867299	A	G
1	1:878631	0	878631	G	A
1	1:882721	0	882721	G	A
1	1:883895	0	883895	A	G
1	1:885947	0	885947	A	G
1	1:895420	0	895420	G	A
1	1:899442	0	899442	G	A
1	1:900799	0	900799	A	G
1	1:902161	0	902161	A	C
1	rs109718445	0	902874	C	A
1	rs110549923	0	903971	G	A
1	1:905632	0	905632	G	A
1	1:906528	0	906528	A	C
1	1:914775	0	914775	G	A
1	rs135043654	0	919538	G	A
1	rs110339477	0	924668	G	A
1	1:925490	0	925490	A	C
1	1:926079	0	926079	G	A
1	rs109605346	0	929617	G	A
1	1:931233	0	931233	A	G
1	rs110513730	0	936575	A	C
1	1:937396	0	937396	A	G
1	1:938275	0	938275	G	A
1	1:948551	0	948551	A	G
1	1:949510	0	949510	A	C
1	rs109472989	0	950841	A	G
1	1:954485	0	954485	A	G
1	1:955711	0	955711	A	C
1	1:956688	0	956688	A	G
1	1:958255	0	958255	G	A
1	1:958794	0	958794	G	A
1	rs135926343	0	959566	A	G
1	1:961539	0	961539	A	G
1	rs109751463	0	964835	C	A
1	1:966524	0	966524	G	A
1	rs109815931	0	966991	A	C
1	1:967511	0	967511	G	A
1	1:968303	0	968303	A	G
1	rs109647995	0	971539	A	C
1	1:972916	0	972916	A	G
1	1:974586	0	974586	A	G
1	1:975149	0	975149	A	G
1	rs110976666	0	977863	G	A
1	1:981015	0	981015	C	A
1	1:985262	0	985262	G	A
1	rs137036795	0	990995	G	A
1	1:994437	0	994437	A	G
1	rs136832218	0	1000093	A	G
1	rs134860473	0	1003228	A	G
1	rs135781913	0	1006234	A	C
1	rs110064393	0	1009504	C	A
1	1:1012648	0	1012648	G	A
1	1:1015696	0	1015696	A	C
1	rs137773666	0	1020669	A	C
1	1:1024385	0	1024385	G	A
1	rs137395699	0	1025817	A	G
1	1:1028955	0	1028955	A	G
1	1:1033924	0	1033924	G	A
1	rs133092081	0	1036553	G	A
1	1:1040958	0	1040958	A	G
1	rs135649036	0	1044034	A	G
1	1:1049347	0	1049347	A	C
1	rs134475296	0	1053993	G	A
1	1:1060902	0	1060902	A	G
1	rs134142902	0	1064428	A	G
1	1:1068823	0	1068823	A	G
1	1:1071700	0	1071700	A	G
1	rs109321692	0	1074560	G	A
1	rs109346863	0	1082403	C	A
1	1:1089173	0	1089173	G	A
1	rs134857859	0	1090186	G	A
1	1:1094456	0	1094456	A	G
1	rs109941447	0	1097288	A	G
1	rs135108063	0	1100850	G	A
1	1:1110395	0	1110395	A	G
1	rs110074454	0	1114422	A	G
1	1:1115817	0	1115817	G	A
1	1:1119077	0	1119077	G	A
1	1:1120172	0	1120172	A	G
1	rs110126106	0	1122012	G	A
1	rs135190297	0	1124943	A	G
1	rs109278557	0	1128080	A	G
1	rs134021706	0	1129430	G	A
1	1:1132067	0	1132067	A	G
1	1:1143137	0	1143137	A	C
1	1:1149813	0	1149813	G	A
1	1:1157663	0	1157663	G	A
1	1:1165929	0	1165929	C	A
1	rs133617900	0	1169963	G	A
1	1:1174652	0	1174652	A	G
1	rs136456661	0	1182152	G	A
1	rs134157442	0	1184963	C	A
1	1:1189382	0	1189382	G	A
1	1:1196883	0	1196883	A	G
1	1:1203162	0	1203162	G	A
1	rs41635940	0	1209308	G	C
1	rs137407157	0	1219590	G	A
1	1:1231455	0	1231455	G	A
1	1:1234172	0	1234172	C	A
1	1:1235181	0	1235181	G	A
1	1:1239925	0	1239925	A	C
1	1:1245684	0	1245684	A	G
1	1:1248050	0	1248050	A	G
1	rs211024865	0	1251706	G	A
1	rs136686597	0	1255146	G	A
1	1:1263154	0	1263154	A	G
1	1:1264369	0	1264369	C	A
1	1:1268841	0	1268841	G	A
1	1:1277411	0	1277411	C	A
1	1:1279883	0	1279883	C	A
1	1:1282813	0	1282813	A	C
1	rs136182380	0	1283735	A	G
1	1:1289881	0	1289881	A	G
1	1:1293788	0	1293788	A	G
1	1:1295164	0	1295164	A	G
1	1:1303396	0	1303396	G	A
1	1:1304562	0	1304562	A	G
1	1:1308487	0	1308487	G	A
1	1:1312323	0	1312323	G	A
1	rs136104267	0	1313441	A	G
1	1:1315780	0	1315780	G	A
1	rs137404280	0	1317750	A	C
1	1:1320921	0	1320921	A	G
1	1:1325295	0	1325295	A	G
1	1:1329514	0	1329514	G	A
1	1:1337122	0	1337122	A	C
1	1:1339311	0	1339311	G	A
1	1:1343061	0	1343061	A	G
1	1:1346502	0	1346502	A	G
1	1:1350616	0	1350616	A	G
1	1:1354333	0	1354333	A	G
1	1:1357920	0	1357920	A	C
1	1:1358751	0	1358751	A	C
1	1:1359381	0	1359381	A	G
1	1:1359951	0	1359951	G	A
1	1:1360857	0	1360857	A	G
1	1:1362354	0	1362354	A	G
1	1:1363932	0	1363932	G	A
1	1:1365372	0	1365372	A	G
1	1:1366350	0	1366350	A	C
1	1:1374155	0	1374155	G	A
1	1:1376932	0	1376932	A	G
1	1:1385605	0	1385605	C	A
1	1:1386893	0	1386893	A	G
1	1:1389459	0	1389459	A	G
1	1:1391887	0	1391887	G	A
1	1:1392537	0	1392537	A	G
1	rs134374857	0	1397493	G	A
1	1:1402731	0	1402731	A	G
1	rs133004754	0	1406152	A	G
1	1:1411277	0	1411277	G	A
1	1:1414004	0	1414004	A	G
1	1:1419261	0	1419261	G	A
1	rs134139261	0	1422523	G	A
1	1:1428253	0	1428253	G	A
1	rs133418963	0	1433438	C	A
1	rs109204346	0	1436503	A	G
1	1:1440949	0	1440949	G	A
1	1:1450025	0	1450025	G	A
1	1:1453815	0	1453815	C	A
1	1:1457867	0	1457867	C	A
1	1:1470297	0	1470297	A	G
1	1:1473797	0	1473797	A	G
1	1:1476944	0	1476944	G	A
1	1:1485786	0	1485786	A	G
1	rs136611183	0	1488431	G	A
1	1:1492106	0	1492106	G	A
1	rs137456547	0	1495439	C	A
1	1:1497573	0	1497573	C	A
1	rs109254645	0	1499126	G	A
1	1:1506862	0	1506862	A	C
1	rs132929055	0	1511010	A	G
1	1:1513277	0	1513277	G	A
1	1:1517644	0	1517644	C	A
1	1:1518514	0	1518514	G	A
1	1:1519754	0	1519754	A	G
1	1:1520623	0	1520623	G	A
1	1:1522167	0	1522167	G	A
1	1:1523208	0	1523208	G	A
1	1:1524000	0	1524000	G	A
1	1:1524605	0	1524605	A	G
1	1:1525404	0	1525404	A	G
1	1:1526123	0	1526123	G	A
1	1:1526720	0	1526720	A	G
1	1:1528098	0	1528098	A	G
1	1:1529411	0	1529411	G	A
1	1:1533049	0	1533049	A	G
1	rs109452025	0	1534553	A	C
1	1:1535527	0	1535527	G	A
1	1:1539361	0	1539361	G	A
1	1:1540262	0	1540262	G	A
1	1:1541025	0	1541025	A	G
1	1:1544163	0	1544163	A	G
1	1:1549305	0	1549305	C	A
1	1:1551575	0	1551575	G	A
1	1:1553171	0	1553171	G	A
1	1:1554043	0	1554043	A	G
1	1:1554683	0	1554683	G	A
1	1:1557330	0	1557330	G	A
1	1:1561012	0	1561012	G	A
1	1:1562257	0	1562257	G	A
1	1:1563318	0	1563318	A	G
1	rs110406000	0	1564118	G	A
1	rs109771219	0	1565090	C	A
1	1:1565773	0	1565773	A	G
1	rs110485804	0	1568515	G	A
1	rs110567431	0	1569298	G	A
1	1:1570091	0	1570091	C	A
1	1:1570903	0	1570903	A	C
1	rs134466773	0	1571674	A	G
1	rs109936574	0	1572492	A	C
1	rs110282014	0	1573264	G	A
1	1:1576426	0	1576426	A	G
1	rs110957071	0	1576880	A	G
1	1:1577519	0	1577519	A	G
1	1:1578430	0	1578430	A	G
1	1:1580650	0	1580650	A	C
1	rs111010344	0	1581283	A	G
1	rs110385241	0	1581740	A	G
1	rs110768116	0	1582287	G	A
1	1:1582828	0	1582828	A	G
1	1:1585655	0	1585655	G	A
1	1:1588366	0	1588366	G	A
1	1:1590885	0	1590885	A	G
1	1:1608821	0	1608821	G	A
1	rs136114664	0	1612202	C	A
1	1:1620089	0	1620089	A	G
1	1:1630187	0	1630187	G	A
1	1:1634362	0	1634362	G	A
1	1:1635507	0	1635507	A	G
1	1:1636265	0	1636265	G	A
1	rs133020819	0	1640525	A	G
1	1:1646922	0	1646922	G	A
1	1:1649359	0	1649359	G	A
1	1:1650994	0	1650994	G	A
1	1:1652185	0	1652185	A	C
1	1:1652863	0	1652863	A	G
1	1:1654438	0	1654438	G	A
1	1:1655391	0	1655391	C	A
1	1:1656392	0	1656392	A	G
1	rs136815370	0	1660818	A	C
1	1:1664406	0	1664406	A	G
1	1:1665136	0	1665136	G	A
1	1:1666781	0	1666781	G	A
1	1:1670513	0	1670513	A	G
1	1:1672232	0	1672232	A	G
1	1:1673501	0	1673501	A	C
1	1:1684495	0	1684495	A	G
1	rs110189515	0	1689904	A	G
1	rs135178130	0	1693164	G	A
1	rs136685653	0	1699126	A	G
1	1:1702350	0	1702350	G	A
1	rs135487276	0	1705917	A	G
1	rs132949427	0	1709454	G	A
1	rs134388759	0	1714249	G	A
1	rs109756112	0	1717589	G	A
1	rs133176033	0	1721777	A	G
1	rs137259114	0	1725064	A	G
1	rs135710288	0	1728748	C	A
1	1:1732215	0	1732215	A	G
1	1:1735779	0	1735779	A	G
1	rs135023201	0	1739018	G	A
1	1:1742738	0	1742738	A	C
1	rs134151593	0	1745877	G	A
1	1:1750037	0	1750037	G	A
1	rs137821629	0	1753743	G	A
1	1:1757074	0	1757074	A	G
1	1:1760113	0	1760113	C	A
1	1:1762086	0	1762086	G	A
1	1:1772465	0	1772465	G	A
1	1:1775954	0	1775954	A	C
1	1:1782724	0	1782724	A	G
1	1:1784589	0	1784589	G	A
1	rs134139920	0	1793864	A	C
1	1:1798406	0	1798406	G	A
1	1:1805584	0	1805584	G	A
1	1:1808829	0	1808829	C	A
1	1:1812508	0	1812508	A	C
1	1:1817614	0	1817614	G	A
1	rs134873590	0	1821474	G	A
1	1:1825988	0	1825988	A	G
1	1:1828653	0	1828653	G	C
1	rs133221480	0	1834883	G	A
1	1:1839058	0	1839058	A	G
1	rs110813232	0	1851399	G	A
1	1:1859264	0	1859264	A	G
1	rs109230900	0	1865510	G	A
1	1:1868271	0	1868271	A	G
1	rs133838072	0	1871321	C	A
1	1:1873922	0	1873922	G	A
1	1:1880957	0	1880957	A	G
1	1:1882332	0	1882332	G	A
1	1:1883632	0	1883632	A	G
1	1:1885789	0	1885789	G	A
1	1:1886547	0	1886547	C	A
1	1:1887295	0	1887295	C	A
1	1:1889540	0	1889540	C	A
1	1:1896112	0	1896112	G	A
1	1:1905048	0	1905048	G	A
1	1:1906755	0	1906755	G	A
1	rs133617837	0	1909391	A	G
1	1:1913642	0	1913642	G	A
1	rs137606204	0	1917478	C	A
1	rs109797076	0	1921756	A	G
1	rs133424654	0	1925652	A	G
1	rs137352004	0	1932924	G	A
1	rs136253127	0	1939015	G	A
1	1:1946708	0	1946708	A	G
1	1:1950638	0	1950638	C	A
1	1:1953465	0	1953465	A	G
1	rs134998579	0	1967669	G	A
1	1:1975754	0	1975754	C	A
1	1:1979142	0	1979142	A	G
1	1:1979693	0	1979693	A	G
1	1:1983902	0	1983902	G	A
1	rs133771726	0	1987926	A	G
1	rs110634214	0	1991039	G	A
1	rs133046565	0	1995000	A	C
1	rs137183343	0	1999880	A	G
1	1:2004603	0	2004603	C	A
1	rs136562362	0	2009127	A	C
1	rs134170815	0	2013422	G	A
1	rs137610576	0	2018403	G	A
1	rs109876482	0	2023687	G	A
1	1:2026471	0	2026471	A	G
1	rs135492912	0	2029351	A	G
1	1:2030611	0	2030611	G	A
1	1:2031157	0	2031157	A	G
1	1:2031939	0	2031939	A	G
1	rs136888783	0	2032837	G	A
1	1:2034705	0	2034705	G	A
1	rs109730875	0	2037672	G	A
1	1:2040563	0	2040563	G	A
1	rs135585495	0	2042196	A	G
1	rs43710324	0	2047849	G	A
1	rs110875985	0	2049400	G	A
1	1:2049937	0	2049937	G	A
1	rs137464317	0	2056226	A	G
1	rs137044662	0	2071084	A	G
1	rs135487127	0	2079444	A	C
1	1:2092707	0	2092707	A	G
1	rs135389259	0	2097500	A	G
1	rs136722866	0	2100787	G	A
1	1:2105008	0	2105008	A	G
1	1:2114142	0	2114142	G	A
1	rs110287454	0	2117893	A	C
1	rs136450223	0	2121006	G	A
1	1:2128924	0	2128924	G	A
1	rs134174566	0	2134224	C	A
1	rs135244724	0	2136685	A	G
1	1:2139831	0	2139831	G	A
1	1:2145852	0	2145852	G	A
1	1:2156374	0	2156374	G	A
1	rs134991476	0	2163439	G	A
1	rs132829547	0	2166684	A	G
1	1:2169828	0	2169828	A	C
1	rs110774943	0	2172869	G	A
1	1:2179671	0	2179671	G	A
1	rs137042213	0	2183394	G	A
1	1:2187735	0	2187735	A	G
1	rs136828915	0	2204213	A	G
1	rs134900315	0	2207122	C	A
1	rs109393868	0	2211567	A	G
1	1:2212150	0	2212150	A	G
1	rs110287885	0	2216851	G	A
1	1:2222338	0	2222338	A	G
1	1:2226511	0	2226511	A	G
1	1:2229231	0	2229231	A	G
1	rs137238398	0	2232243	A	G
1	rs136109481	0	2237805	G	A
1	1:2243774	0	2243774	A	G
1	rs110650459	0	2246697	G	A
1	1:2247880	0	2247880	G	A
1	1:2250886	0	2250886	G	A
1	1:2253671	0	2253671	G	A
1	rs136659942	0	2254425	G	A
1	rs134461093	0	2255823	G	A
1	1:2260519	0	2260519	A	G
1	rs132685083	0	2262097	A	G
1	1:2263321	0	2263321	G	A
1	rs136308514	0	2267893	G	A
1	rs133644844	0	2270864	G	A
1	rs134480280	0	2274455	G	A
1	rs135689797	0	2277218	G	A
1	rs136816328	0	2277983	A	G
1	1:2280231	0	2280231	G	A
1	rs137659063	0	2284437	C	A
1	rs110989020	0	2286272	G	A
1	1:2286780	0	2286780	G	A
1	rs110347915	0	2287296	A	G
1	rs110296879	0	2291153	A	G
1	rs110436958	0	2291985	G	A
1	rs134545423	0	2292579	A	G
1	1:2293781	0	2293781	G	A
1	rs136928194	0	2294724	A	C
1	rs109813658	0	2296066	G	A
1	1:2297009	0	2297009	G	A
1	rs41591433	0	2297922	G	A
1	1:2299506	0	2299506	G	A
1	1:2300187	0	2300187	G	A
1	rs134883027	0	2300660	A	C
1	rs41590419	0	2302008	A	G
1	1:2304002	0	2304002	A	G
1	rs29026024	0	2305629	G	A
1	1:2306601	0	2306601	A	G
1	rs110717792	0	2307635	G	A
1	1:2309271	0	2309271	C	A
1	1:2313042	0	2313042	G	A
1	rs111004922	0	2316542	C	A
1	rs110578803	0	2320203	G	A
1	rs135494487	0	2322715	A	C
1	1:2326957	0	2326957	A	G
1	rs109585064	0	2327416	A	G
1	rs137830021	0	2328001	A	G
1	1:2331080	0	2331080	A	G
1	1:2336571	0	2336571	A	G
1	rs136502339	0	2337215	G	A
1	1:2338197	0	2338197	A	C
1	rs109406184	0	2339488	A	G
1	rs109203917	0	2340614	A	G
1	1:2341224	0	2341224	A	G
1	rs135198700	0	2341944	C	A
1	rs109573675	0	2343873	C	A
1	rs109175322	0	2345779	A	C
1	1:2346939	0	2346939	G	A
1	1:2349327	0	2349327	A	G
1	rs133091254	0	2352532	A	G
1	1:2353628	0	2353628	A	G
1	1:2356151	0	2356151	G	A
1	1:2357864	0	2357864	C	A
1	rs109734733	0	2358313	A	G
1	rs109183397	0	2360924	C	A
1	1:2367761	0	2367761	A	G
1	rs109954759	0	2372503	G	A
1	rs110361793	0	2378661	A	G
1	1:2381466	0	2381466	G	A
1	rs109323060	0	2384202	A	G
1	1:2388346	0	2388346	A	G
1	1:2389398	0	2389398	G	A
1	rs109983782	0	2389877	A	G
1	rs41635959	0	2390877	G	A
1	rs110839736	0	2392400	G	A
1	1:2393086	0	2393086	A	G
1	rs110126296	0	2393763	G	A
1	rs110396405	0	2394222	G	A
1	rs109212541	0	2394765	G	A
1	rs134083131	0	2395703	A	G
1	1:2396406	0	2396406	G	A
1	rs109141923	0	2397896	A	G
1	1:2398561	0	2398561	G	A
1	1:2399147	0	2399147	A	G
1	rs133244292	0	2399914	A	C
1	rs41605510	0	2402110	C	A
1	1:2402672	0	2402672	G	A
1	rs110773406	0	2403256	A	G
1	1:2404305	0	2404305	A	G
1	1:2404931	0	2404931	G	A
1	1:2406624	0	2406624	G	A
1	rs110138593	0	2407406	A	G
1	rs109550382	0	2408157	A	G
1	1:2408795	0	2408795	A	C
1	1:2410582	0	2410582	A	G
1	rs110442490	0	2411477	G	A
1	1:2412333	0	2412333	G	A
1	1:2413254	0	2413254	A	G
1	1:2414190	0	2414190	G	A
1	rs108978478	0	2415018	C	A
1	rs110800525	0	2415884	A	G
1	1:2416577	0	2416577	G	A
1	1:2417272	0	2417272	G	A
1	rs109883411	0	2418065	G	A
1	rs110891714	0	2418759	A	G
1	1:2419709	0	2419709	A	G
1	1:2420596	0	2420596	G	A
1	rs110573327	0	2421374	A	G
1	1:2421981	0	2421981	A	G
1	rs134585884	0	2424388	A	G
1	1:2426750	0	2426750	G	A
1	rs110294206	0	2427298	G	A
1	rs110167713	0	2429089	A	G
1	rs109612177	0	2429893	G	A
1	1:2431453	0	2431453	G	A
1	1:2432250	0	2432250	G	A
1	1:2432830	0	2432830	A	G
1	1:2437675	0	2437675	G	A
1	1:2439228	0	2439228	G	A
1	1:2439833	0	2439833	G	A
1	rs109954408	0	2440433	G	A
1	1:2441478	0	2441478	G	A
1	rs110100818	0	2447195	A	G
1	1:2448320	0	2448320	A	G
1	rs137615923	0	2449682	G	A
1	1:2451905	0	2451905	A	C
1	rs133555417	0	2453728	G	A
1	1:2455441	0	2455441	G	A
1	1:2459048	0	2459048	C	A
1	1:2462297	0	2462297	A	G
1	1:2463996	0	2463996	A	G
1	rs41638855	0	2465511	A	G
1	1:2466918	0	2466918	A	G
1	rs110012199	0	2467373	C	A
1	1:2467960	0	2467960	G	A
1	1:2469316	0	2469316	G	A
1	rs110486653	0	2470286	G	A
1	1:2471818	0	2471818	A	G
1	1:2472753	0	2472753	G	A
1	1:2475470	0	2475470	A	G
1	1:2477614	0	2477614	A	C
1	1:2483778	0	2483778	A	G
1	1:2484715	0	2484715	G	A
1	1:2485427	0	2485427	G	A
1	1:2486462	0	2486462	A	G
1	1:2488038	0	2488038	A	G
1	1:2489167	0	2489167	A	G
1	1:2490091	0	2490091	G	A
1	1:2491052	0	2491052	A	G
1	rs134121937	0	2494475	A	G
1	rs137613493	0	2503526	A	G
1	rs41594256	0	2509966	A	G
1	1:2514134	0	2514134	A	C
1	1:2515412	0	2515412	A	G
1	1:2518737	0	2518737	G	A
1	rs136107226	0	2522304	G	A
1	rs133564956	0	2522997	A	G
1	1:2524748	0	2524748	A	G
1	1:2525618	0	2525618	A	G
1	rs110874085	0	2526846	G	A
1	1:2530113	0	2530113	G	A
1	rs135103806	0	2533275	C	A
1	1:2535127	0	2535127	C	A
1	rs133945329	0	2539320	A	G
1	rs110738206	0	2539996	G	A
1	1:2540535	0	2540535	G	A
1	1:2541383	0	2541383	A	C
1	rs108944953	0	2542485	G	A
1	rs110077884	0	2543235	A	G
1	1:2544384	0	2544384	G	A
1	1:2547080	0	2547080	G	A
1	1:2556170	0	2556170	C	A
1	1:2558859	0	2558859	A	G
1	1:2559848	0	2559848	G	A
1	1:2561715	0	2561715	A	G
1	1:2563371	0	2563371	A	G
1	rs135054552	0	2569849	C	A
1	rs136500586	0	2571651	G	A
1	1:2573066	0	2573066	G	A
1	1:2576419	0	2576419	A	G
1	1:2577172	0	2577172	A	C
1	1:2579252	0	2579252	A	G
1	1:2580285	0	2580285	A	G
1	1:2582894	0	2582894	A	C
1	1:2583517	0	2583517	A	C
1	1:2584764	0	2584764	G	A
1	1:2585803	0	2585803	A	G
1	1:2590536	0	2590536	A	G
1	rs133939707	0	2591415	G	A
1	rs110467823	0	2592634	G	A
1	1:2595204	0	2595204	G	A
1	rs137095036	0	2603038	A	G
1	1:2611948	0	2611948	A	C
1	1:2612716	0	2612716	C	A
1	1:2619540	0	2619540	C	A
1	1:2632340	0	2632340	G	A
1	1:2638403	0	2638403	A	G
1	1:2639591	0	2639591	A	G
1	1:2641230	0	2641230	G	A
1	1:2642859	0	2642859	A	G
1	1:2645246	0	2645246	A	G
1	1:2646245	0	2646245	A	G
1	1:2650400	0	2650400	C	A
1	1:2657083	0	2657083	A	G
1	1:2658686	0	2658686	A	G
1	rs135877201	0	2661202	A	G
1	1:2666373	0	2666373	A	G
1	rs135205353	0	2666975	G	A
1	rs109052628	0	2668385	G	A
1	rs133598837	0	2669386	G	A
1	1:2673206	0	2673206	A	G
1	1:2676888	0	2676888	A	G
1	1:2680235	0	2680235	G	A
1	1:2681126	0	2681126	G	A
1	1:2683800	0	2683800	A	C
1	1:2689546	0	2689546	G	A
1	1:2693606	0	2693606	A	G
1	1:2694947	0	2694947	G	A
1	rs134541158	0	2698439	A	G
1	1:2701438	0	2701438	A	G
1	1:2705225	0	2705225	A	G
1	1:2705959	0	2705959	G	A
1	1:2710053	0	2710053	A	G
1	1:2711214	0	2711214	A	G
1	1:2711818	0	2711818	A	C
1	1:2712746	0	2712746	A	G
1	1:2713498	0	2713498	G	A
1	rs110930058	0	2714141	G	A
1	1:2717951	0	2717951	A	C
1	1:2718644	0	2718644	A	G
1	1:2724584	0	2724584	A	G
1	1:2726351	0	2726351	G	A
1	1:2728001	0	2728001	G	A
1	1:2732892	0	2732892	A	C
1	rs43209712	0	2733606	A	G
1	rs110336599	0	2738010	G	A
1	1:2738825	0	2738825	G	A
1	1:2741967	0	2741967	C	A
1	1:2746911	0	2746911	A	G
1	1:2749057	0	2749057	C	A
1	1:2749920	0	2749920	A	G
1	1:2750951	0	2750951	A	G
1	1:2752063	0	2752063	A	G
1	1:2753129	0	2753129	A	C
1	1:2753955	0	2753955	A	C
1	1:2754559	0	2754559	A	G
1	1:2755519	0	2755519	A	G
1	1:2756304	0	2756304	A	G
1	rs136511722	0	2757243	G	A
1	1:2758093	0	2758093	A	G
1	1:2759008	0	2759008	A	G
1	1:2759956	0	2759956	A	G
1	1:2760690	0	2760690	A	G
1	1:2762354	0	2762354	A	G
1	1:2763184	0	2763184	G	A
1	1:2766689	0	2766689	A	G
1	1:2767451	0	2767451	G	A
1	1:2768623	0	2768623	A	G
1	1:2769415	0	2769415	A	G
1	1:2771830	0	2771830	C	A
1	1:2778724	0	2778724	G	A
1	1:2780240	0	2780240	G	A
1	1:2784249	0	2784249	G	A
1	rs133196183	0	2786489	A	G
1	rs135082266	0	2789212	G	A
1	1:2791734	0	2791734	A	G
1	1:2793837	0	2793837	A	G
1	1:2794840	0	2794840	G	A
1	1:2795530	0	2795530	A	C
1	1:2799458	0	2799458	G	A
1	rs43215819	0	2802896	A	G
1	1:2809322	0	2809322	G	A
1	1:2813583	0	2813583	G	A
1	1:2816062	0	2816062	C	A
1	1:2816540	0	2816540	G	A
1	1:2817338	0	2817338	G	A
1	1:2818505	0	2818505	G	A
1	1:2820169	0	2820169	G	A
1	1:2821491	0	2821491	A	G
1	1:2824934	0	2824934	A	G
1	1:2830528	0	2830528	G	A
1	1:2833234	0	2833234	A	C
1	rs43214727	0	2836361	A	G
1	rs41575646	0	2842018	G	A
1	1:2847001	0	2847001	A	G
1	1:2849975	0	2849975	G	A
1	1:2852698	0	2852698	A	G
1	1:2855894	0	2855894	G	A
1	1:2858730	0	2858730	A	C
1	1:2861346	0	2861346	A	G
1	1:2862577	0	2862577	A	G
1	rs134591215	0	2865703	A	G
1	rs136037400	0	2866446	G	A
1	1:2868209	0	2868209	G	A
1	1:2874385	0	2874385	G	A
1	rs43214651	0	2878006	G	A
1	rs133742459	0	2880167	A	G
1	1:2882038	0	2882038	G	A
1	1:2882794	0	2882794	A	G
1	1:2885003	0	2885003	G	A
1	rs135791001	0	2885907	A	G
1	rs110567883	0	2890303	A	C
1	1:2891879	0	2891879	A	G
1	1:2893913	0	2893913	A	G
1	rs109293026	0	2896541	G	A
1	1:2898664	0	2898664	G	A
1	1:2901198	0	2901198	C	A
1	rs133550635	0	2903495	A	G
1	rs110857836	0	2904423	C	A
1	1:2907357	0	2907357	A	G
1	1:2907932	0	2907932	A	G
1	rs110318230	0	2913557	G	A
1	1:2920101	0	2920101	G	A
1	1:2921521	0	2921521	G	A
1	1:2923049	0	2923049	A	G
1	1:2926863	0	2926863	G	A
1	1:2937524	0	2937524	G	A
1	1:2941398	0	2941398	A	G
1	1:2942947	0	2942947	A	G
1	1:2946355	0	2946355	A	G
1	1:2951695	0	2951695	A	G
1	1:2953061	0	2953061	G	A
1	rs134453826	0	2956417	G	A
1	1:2963036	0	2963036	A	G
1	rs110624648	0	2966683	A	G
1	1:2967610	0	2967610	G	A
1	1:2973610	0	2973610	A	G
1	1:2976075	0	2976075	C	A
1	1:2977063	0	2977063	A	G
1	1:2977999	0	2977999	G	A
1	1:2979168	0	2979168	A	G
1	1:2980237	0	2980237	C	A
1	1:2981221	0	2981221	A	G
1	1:2982269	0	2982269	C	A
1	1:2983314	0	2983314	G	A
1	1:2985608	0	2985608	C	A
1	rs109124392	0	2986273	G	A
1	1:2987912	0	2987912	A	C
1	1:2989050	0	2989050	A	C
1	1:2990996	0	2990996	G	A
1	1:2994006	0	2994006	A	G
1	1:2995356	0	2995356	A	G
1	1:3001785	0	3001785	A	G
1	1:3003156	0	3003156	A	C
1	1:3005244	0	3005244	A	C
1	1:3005798	0	3005798	C	A
1	1:3006723	0	3006723	A	C
1	1:3008258	0	3008258	A	G
1	1:3009931	0	3009931	C	A
1	rs43212473	0	3011562	G	A
1	1:3012924	0	3012924	A	G
1	1:3014634	0	3014634	A	C
1	1:3015899	0	3015899	G	A
1	1:3023897	0	3023897	G	A
1	1:3029323	0	3029323	A	G
1	rs136335365	0	3033378	A	C
1	rs133757608	0	3038245	A	G
1	rs134999939	0	3041360	A	G
1	1:3044481	0	3044481	A	G
1	1:3047739	0	3047739	G	A
1	1:3051569	0	3051569	G	A
1	rs137819487	0	3055499	G	A
1	1:3061012	0	3061012	G	A
1	rs135157278	0	3065555	A	G
1	1:3068469	0	3068469	G	A
1	rs133976552	0	3073513	A	G
1	1:3079342	0	3079342	A	G
1	1:3082603	0	3082603	A	G
1	1:3089116	0	3089116	A	C
1	1:3094201	0	3094201	C	A
1	rs133149112	0	3097888	G	A
1	rs134488689	0	3104631	A	C
1	rs136272924	0	3108938	G	A
1	rs133563755	0	3113041	C	A
1	1:3116101	0	3116101	G	A
1	1:3117165	0	3117165	C	A
1	rs137665836	0	3121476	A	C
1	1:3127273	0	3127273	C	A
1	1:3129850	0	3129850	C	A
1	1:3139145	0	3139145	C	A
1	1:3148834	0	3148834	A	G
1	rs43030780	0	3150839	A	C
1	rs43030773	0	3152536	A	G
1	rs133679150	0	3153450	A	C
1	1:3157612	0	3157612	C	A
1	1:3168486	0	3168486	A	G
1	rs43031658	0	3177515	A	C
1	rs134891780	0	3184742	C	A
1	1:3188611	0	3188611	A	G
1	1:3189187	0	3189187	C	A
1	1:3197378	0	3197378	A	G
1	1:3198785	0	3198785	A	G
1	rs137085119	0	3203248	C	A
1	rs135826183	0	3207249	A	G
1	rs136871489	0	3210529	A	G
1	rs134056205	0	3212013	G	A
1	1:3215992	0	3215992	A	C
1	rs134721942	0	3228968	G	A
1	1:3230920	0	3230920	G	A
1	rs42984972	0	3232948	G	A
1	rs42985759	0	3238582	A	G
1	rs42985752	0	3239289	C	A
1	1:3240079	0	3240079	G	A
1	rs42985735	0	3240783	A	G
1	1:3241648	0	3241648	A	G
1	1:3244597	0	3244597	A	C
1	1:3246679	0	3246679	A	C
1	1:3247876	0	3247876	A	C
1	rs29012843	0	3248926	A	G
1	1:3249057	0	3249057	A	C
1	1:3250116	0	3250116	A	G
1	rs137425402	0	3251407	A	G
1	1:3252895	0	3252895	A	G
1	1:3254174	0	3254174	G	A
1	rs42998864	0	3259031	A	G
1	rs42998860	0	3259929	G	A
1	1:3260878	0	3260878	A	G
1	1:3263364	0	3263364	A	G
1	1:3263980	0	3263980	A	G
1	1:3280661	0	3280661	A	G
1	1:3283135	0	3283135	A	G
1	rs43154712	0	3289419	G	A
1	rs43154715	0	3291095	A	G
1	1:3295844	0	3295844	A	G
1	1:3296469	0	3296469	G	A
1	1:3298737	0	3298737	G	A
1	rs43210542	0	3305067	G	A
1	rs43210538	0	3306557	G	A
1	1:3307838	0	3307838	A	C
1	rs43210558	0	3318508	G	A
1	1:3323143	0	3323143	C	A
1	1:3323983	0	3323983	G	A
1	1:3329148	0	3329148	A	G
1	rs43210579	0	3333948	C	A
1	1:3335469	0	3335469	A	G
1	1:3336224	0	3336224	A	G
1	1:3337934	0	3337934	A	C
1	1:3345210	0	3345210	A	G
1	rs110853175	0	3349710	G	A
1	rs43211835	0	3354644	G	A
1	1:3361183	0	3361183	A	G
1	1:3362132	0	3362132	G	A
1	1:3364177	0	3364177	G	A
1	1:3365286	0	3365286	C	A
1	1:3366188	0	3366188	G	A
1	1:3368385	0	3368385	A	G
1	1:3376665	0	3376665	A	G
1	rs43210602	0	3377291	C	A
1	1:3378735	0	3378735	A	G
1	1:3388525	0	3388525	A	G
1	1:3389500	0	3389500	G	A
1	1:3390339	0	3390339	G	A
1	1:3392552	0	3392552	A	G
1	1:3393626	0	3393626	A	G
1	1:3395745	0	3395745	A	G
1	1:3396432	0	3396432	A	G
1	1:3400733	0	3400733	A	G
1	1:3401539	0	3401539	A	G
1	1:3404571	0	3404571	A	G
1	1:3405981	0	3405981	A	G
1	1:3407486	0	3407486	A	G
1	1:3408620	0	3408620	A	G
1	1:3412428	0	3412428	G	A
1	1:3414181	0	3414181	G	A
1	1:3428410	0	3428410	A	G
1	1:3429308	0	3429308	G	A
1	1:3429914	0	3429914	A	G
1	1:3433611	0	3433611	A	G
1	rs110480741	0	3435623	G	A
1	1:3442227	0	3442227	G	A
1	1:3445223	0	3445223	A	C
1	1:3446213	0	3446213	G	A
1	1:3446917	0	3446917	G	A
1	1:3447567	0	3447567	A	G
1	rs133572911	0	3448583	G	A
1	rs137061574	0	3449877	A	G
1	1:3452980	0	3452980	A	G
1	1:3453784	0	3453784	A	G
1	1:3455812	0	3455812	A	G
1	1:3457725	0	3457725	A	G
1	1:3459530	0	3459530	A	G
1	1:3460333	0	3460333	A	G
1	1:3461255	0	3461255	A	G
1	rs137793274	0	3466791	G	A
1	1:3472956	0	3472956	A	G
1	1:3491070	0	3491070	G	A
1	1:3493213	0	3493213	A	G
1	1:3493913	0	3493913	G	A
1	rs109754914	0	3501251	A	G
1	1:3501880	0	3501880	G	A
1	1:3504696	0	3504696	A	G
1	1:3507580	0	3507580	G	A
1	1:3510971	0	3510971	G	A
1	1:3512193	0	3512193	G	A
1	rs134262111	0	3515994	G	A
1	1:3518651	0	3518651	A	G
1	rs110671928	0	3521446	C	A
1	1:3524389	0	3524389	G	A
1	rs135575035	0	3527102	A	G
1	1:3530182	0	3530182	G	A
1	1:3530635	0	3530635	G	A
1	rs43213540	0	3531368	A	G
1	1:3546098	0	3546098	C	A
1	1:3546860	0	3546860	A	G
1	1:3547546	0	3547546	A	C
1	1:3549819	0	3549819	G	A
1	1:3553857	0	3553857	A	C
1	1:3556578	0	3556578	G	A
1	1:3559229	0	3559229	A	C
1	1:3565291	0	3565291	G	A
1	1:3568205	0	3568205	A	G
1	1:3577771	0	3577771	A	G
1	1:3578250	0	3578250	A	G
1	1:3579259	0	3579259	A	G
1	1:3581152	0	3581152	G	A
1	1:3582736	0	3582736	G	A
1	1:3584313	0	3584313	A	G
1	1:3585190	0	3585190	C	A
1	1:3586137	0	3586137	A	C
1	1:3587051	0	3587051	G	A
1	1:3587595	0	3587595	A	G
1	1:3588162	0	3588162	G	A
1	1:3588878	0	3588878	A	C
1	1:3589567	0	3589567	G	A
1	1:3590218	0	3590218	G	A
1	1:3590827	0	3590827	G	A
1	1:3591742	0	3591742	A	G
1	1:3592517	0	3592517	A	G
1	1:3593111	0	3593111	A	G
1	1:3593600	0	3593600	A	G
1	1:3594084	0	3594084	A	G
1	1:3594542	0	3594542	G	A
1	1:3595025	0	3595025	G	A
1	1:3596129	0	3596129	A	G
1	1:3599284	0	3599284	A	G
1	1:3600128	0	3600128	G	A
1	1:3600844	0	3600844	G	A
1	1:3601437	0	3601437	G	A
1	1:3602244	0	3602244	A	G
1	1:3603042	0	3603042	G	A
1	1:3604163	0	3604163	G	A
1	1:3604902	0	3604902	A	G
1	1:3605577	0	3605577	C	A
1	1:3607033	0	3607033	A	G
1	1:3608745	0	3608745	A	G
1	1:3610196	0	3610196	C	A
1	1:3610923	0	3610923	G	A
1	1:3613714	0	3613714	G	A
1	1:3614755	0	3614755	A	C
1	1:3615917	0	3615917	G	A
1	1:3621035	0	3621035	A	C
1	rs110149726	0	3623929	G	A
1	1:3627023	0	3627023	A	G
1	1:3628012	0	3628012	G	A
1	1:3629000	0	3629000	G	A
1	1:3630176	0	3630176	A	G
1	1:3634719	0	3634719	C	A
1	1:3636967	0	3636967	G	A
1	1:3639885	0	3639885	A	G
1	1:3643368	0	3643368	A	G
1	1:3646934	0	3646934	A	C
1	rs132639507	0	3648533	A	G
1	rs110615407	0	3649944	A	G
1	rs109447619	0	3652436	A	G
1	1:3653085	0	3653085	C	A
1	1:3654011	0	3654011	G	A
1	1:3662965	0	3662965	G	A
1	rs43215916	0	3665808	G	A
1	1:3667210	0	3667210	A	C
1	1:3668868	0	3668868	A	C
1	1:3671253	0	3671253	A	G
1	1:3685130	0	3685130	C	A
1	1:3687110	0	3687110	G	A
1	rs135330834	0	3690499	A	G
1	1:3694629	0	3694629	A	G
1	1:3696994	0	3696994	A	G
1	1:3699323	0	3699323	A	C
1	1:3710175	0	3710175	A	G
1	1:3713919	0	3713919	A	G
1	1:3721359	0	3721359	G	A
1	1:3726245	0	3726245	G	A
1	rs43209327	0	3734487	C	A
1	1:3757711	0	3757711	A	G
1	rs135580823	0	3761969	G	A
1	1:3772494	0	3772494	A	C
1	1:3774190	0	3774190	G	A
1	1:3774874	0	3774874	A	G
1	rs137285904	0	3782223	C	A
1	1:3783441	0	3783441	A	G
1	1:3784998	0	3784998	G	A
1	rs135182748	0	3785887	G	A
1	rs136490760	0	3790274	G	A
1	rs110253059	0	3792863	A	G
1	rs134318546	0	3793833	A	G
1	rs135342230	0	3794811	A	C
1	1:3795707	0	3795707	G	A
1	1:3796929	0	3796929	G	A
1	rs109066886	0	3797948	A	G
1	1:3799268	0	3799268	A	G
1	rs43212782	0	3803026	A	C
1	1:3806541	0	3806541	C	A
1	rs132792081	0	3807798	A	C
1	rs137133924	0	3808362	G	A
1	1:3823969	0	3823969	A	G
1	rs43212767	0	3825308	A	G
1	1:3830319	0	3830319	A	G
1	1:3832720	0	3832720	A	G
1	rs133701241	0	3835779	G	A
1	rs137287680	0	3841086	A	G
1	1:3846214	0	3846214	C	A
1	1:3850923	0	3850923	G	A
1	rs43211687	0	3861723	A	G
1	1:3862536	0	3862536	A	C
1	1:3863895	0	3863895	A	G
1	rs133784485	0	3865620	G	A
1	rs43211699	0	3866343	G	A
1	1:3868437	0	3868437	C	A
1	1:3869530	0	3869530	G	A
1	1:3870571	0	3870571	A	G
1	1:3871125	0	3871125	G	A
1	1:3873338	0	3873338	A	G
1	1:3873380	0	3873380	A	G
1	1:3874496	0	3874496	A	G
1	1:3875899	0	3875899	G	A
1	1:3878335	0	3878335	G	A
1	1:3881053	0	3881053	A	G
1	1:3881665	0	3881665	G	A
1	1:3882262	0	3882262	G	A
1	1:3882956	0	3882956	A	G
1	1:3885992	0	3885992	A	G
1	1:3888577	0	3888577	G	A
1	1:3892407	0	3892407	A	G
1	1:3893570	0	3893570	G	A
1	1:3897653	0	3897653	A	G
1	1:3905997	0	3905997	G	A
1	1:3909825	0	3909825	A	C
1	1:3913742	0	3913742	A	G
1	1:3919961	0	3919961	G	A
1	rs43211665	0	3923031	G	A
1	1:3924492	0	3924492	A	G
1	rs43211636	0	3928619	A	G
1	1:3930608	0	3930608	A	G
1	1:3940733	0	3940733	G	A
1	rs133525099	0	3946168	G	A
1	1:3950527	0	3950527	A	G
1	1:3955906	0	3955906	A	G
1	1:3957041	0	3957041	A	G
1	1:3964369	0	3964369	A	G
1	1:3973109	0	3973109	A	G
1	1:3974265	0	3974265	A	G
1	1:3975003	0	3975003	A	C
1	1:3976719	0	3976719	G	A
1	rs43210972	0	3983725	A	G
1	1:3985485	0	3985485	G	A
1	1:3987104	0	3987104	A	G
1	1:3992572	0	3992572	G	A
1	1:3996868	0	3996868	G	A
1	1:4009053	0	4009053	C	A
1	1:4010489	0	4010489	G	A
1	1:4015647	0	4015647	C	A
1	1:4017463	0	4017463	A	G
1	rs135593896	0	4024144	C	A
1	1:4025521	0	4025521	A	G
1	1:4026586	0	4026586	G	A
1	rs109325494	0	4027668	A	G
1	rs136770010	0	4028258	G	A
1	1:4029125	0	4029125	A	G
1	rs134704157	0	4030192	G	A
1	rs43210279	0	4030801	A	G
1	1:4033310	0	4033310	A	G
1	rs109811373	0	4036638	A	G
1	1:4039076	0	4039076	G	A
1	1:4039685	0	4039685	G	A
1	rs136920356	0	4043413	A	G
1	1:4044434	0	4044434	G	A
1	1:4045652	0	4045652	G	A
1	rs109613323	0	4046552	G	A
1	1:4049633	0	4049633	G	A
1	1:4052161	0	4052161	A	G
1	1:4052762	0	4052762	G	A
1	1:4055291	0	4055291	G	A
1	1:4057767	0	4057767	A	G
1	1:4059603	0	4059603	A	G
1	1:4065811	0	4065811	G	A
1	1:4067489	0	4067489	G	A
1	rs135394336	0	4071878	G	A
1	1:4076896	0	4076896	A	G
1	1:4080841	0	4080841	G	A
1	1:4084947	0	4084947	G	A
1	1:4088875	0	4088875	G	A
1	1:4094558	0	4094558	A	G
1	rs133695591	0	4099356	A	C
1	1:4102986	0	4102986	C	A
1	1:4108140	0	4108140	A	G
1	1:4120669	0	4120669	G	A
1	rs133308194	0	4123648	G	A
1	1:4126617	0	4126617	G	A
1	1:4129667	0	4129667	A	G
1	1:4145943	0	4145943	A	C
1	1:4156330	0	4156330	A	G
1	1:4170042	0	4170042	G	A
1	1:4182166	0	4182166	A	G
1	1:4188166	0	4188166	G	A
1	1:4189504	0	4189504	A	G
1	1:4203274	0	4203274	A	C
1	1:4219292	0	4219292	C	A
1	1:4226867	0	4226867	G	A
1	1:4245840	0	4245840	C	A
1	1:4265767	0	4265767	A	C
1	rs41571665	0	4273282	G	A
1	rs136151389	0	4279296	A	G
1	rs42861680	0	4282516	C	A
1	1:4283771	0	4283771	A	C
1	rs137430559	0	4286473	A	G
1	1:4287796	0	4287796	G	A
1	1:4290404	0	4290404	A	G
1	1:4291148	0	4291148	G	A
1	1:4295157	0	4295157	A	G
1	1:4295810	0	4295810	A	C
1	1:4311365	0	4311365	G	A
1	1:4315172	0	4315172	A	C
1	1:4319821	0	4319821	A	G
1	1:4329786	0	4329786	G	A
1	1:4336594	0	4336594	A	G
1	1:4348137	0	4348137	G	A
1	1:4356590	0	4356590	A	G
1	1:4358691	0	4358691	A	G
1	1:4361094	0	4361094	C	A
1	1:4361639	0	4361639	A	G
1	1:4363180	0	4363180	G	A
1	1:4365636	0	4365636	C	A
1	1:4367183	0	4367183	A	G
1	1:4369855	0	4369855	A	G
1	1:4370999	0	4370999	G	A
1	1:4371968	0	4371968	G	A
1	1:4373268	0	4373268	G	A
1	1:4374740	0	4374740	C	A
1	1:4381122	0	4381122	A	C
1	1:4382568	0	4382568	A	G
1	1:4383583	0	4383583	A	G
1	1:4386211	0	4386211	G	A
1	1:4389582	0	4389582	A	G
1	1:4390360	0	4390360	A	G
1	1:4395238	0	4395238	G	A
1	1:4396787	0	4396787	A	G
1	rs378221074	0	4402179	C	A
1	rs134821823	0	4405902	G	A
1	1:4410834	0	4410834	A	G
1	rs133251758	0	4421333	G	A
1	rs110471811	0	4441605	G	A
1	1:4446549	0	4446549	C	A
1	rs43099270	0	4451105	C	A
1	1:4471109	0	4471109	A	C
1	1:4476954	0	4476954	A	C
1	1:4485299	0	4485299	A	G
1	1:4509102	0	4509102	A	G
1	1:4512687	0	4512687	A	G
1	1:4514497	0	4514497	G	A
1	1:4520604	0	4520604	G	A
1	1:4522558	0	4522558	G	A
1	1:4530391	0	4530391	A	G
1	1:4531279	0	4531279	G	A
1	1:4532199	0	4532199	G	A
1	1:4536482	0	4536482	A	G
1	1:4569526	0	4569526	A	G
1	1:4572247	0	4572247	G	A
1	1:4577608	0	4577608	G	A
1	1:4585199	0	4585199	A	G
1	1:4591202	0	4591202	A	G
1	1:4595043	0	4595043	G	A
1	1:4597695	0	4597695	G	A
1	1:4602508	0	4602508	A	C
1	1:4604847	0	4604847	G	A
1	1:4608260	0	4608260	A	G
1	1:4610332	0	4610332	A	G
1	1:4610824	0	4610824	G	A
1	1:4614753	0	4614753	G	A
1	1:4617509	0	4617509	G	A
1	1:4618566	0	4618566	A	G
1	1:4620652	0	4620652	A	G
1	1:4621450	0	4621450	G	A
1	1:4622963	0	4622963	G	A
1	1:4625707	0	4625707	A	G
1	1:4627928	0	4627928	A	G
1	1:4629029	0	4629029	G	A
1	rs133389544	0	4630221	C	A
1	1:4631006	0	4631006	A	G
1	rs110614630	0	4633610	A	G
1	rs109848437	0	4635047	A	G
1	rs135229843	0	4636357	G	A
1	rs136163199	0	4640676	A	G
1	1:4644545	0	4644545	A	G
1	1:4654050	0	4654050	G	A
1	rs110137373	0	4655323	A	C
1	1:4657531	0	4657531	G	A
1	1:4659002	0	4659002	A	C
1	1:4660347	0	4660347	G	A
1	1:4662835	0	4662835	G	A
1	rs135517332	0	4707480	G	A
1	1:4710088	0	4710088	A	C
1	1:4716286	0	4716286	G	A
1	1:4721476	0	4721476	A	C
1	1:4722273	0	4722273	G	A
1	rs29021339	0	4727118	A	C
1	1:4732923	0	4732923	A	G
1	1:4734576	0	4734576	A	C
1	1:4735436	0	4735436	A	G
1	1:4737193	0	4737193	A	C
1	1:4739534	0	4739534	A	G
1	rs42316688	0	4740225	C	A
1	1:4746952	0	4746952	A	G
1	1:4753811	0	4753811	G	A
1	rs42316637	0	4755056	A	G
1	1:4758675	0	4758675	A	C
1	1:4762830	0	4762830	G	A
1	1:4765802	0	4765802	A	G
1	1:4767051	0	4767051	G	A
1	1:4770733	0	4770733	A	G
1	1:4771596	0	4771596	A	G
1	1:4772565	0	4772565	A	G
1	1:4773582	0	4773582	C	A
1	1:4775121	0	4775121	G	A
1	1:4776246	0	4776246	A	G
1	1:4780592	0	4780592	G	A
1	rs109598021	0	4781258	G	A
1	rs29022054	0	4783538	G	A
1	rs29022048	0	4784221	A	C
1	rs133697517	0	4786134	G	A
1	rs110813837	0	4788764	G	A
1	1:4789260	0	4789260	A	G
1	1:4790434	0	4790434	A	G
1	rs135922337	0	4793027	A	C
1	rs132654195	0	4794163	G	A
1	rs136945605	0	4795736	G	A
1	1:4797826	0	4797826	G	A
1	1:4801446	0	4801446	A	G
1	1:4804385	0	4804385	G	A
1	rs110152538	0	4808910	A	G
1	1:4811039	0	4811039	A	G
1	1:4812893	0	4812893	G	A
1	1:4814411	0	4814411	A	C
1	1:4815563	0	4815563	A	G
1	1:4816412	0	4816412	A	G
1	1:4818441	0	4818441	A	G
1	1:4819625	0	4819625	G	A
1	1:4821192	0	4821192	A	G
1	1:4822215	0	4822215	G	A
1	1:4823061	0	4823061	G	A
1	1:4824214	0	4824214	G	A
1	1:4824783	0	4824783	A	G
1	1:4825725	0	4825725	C	A
1	1:4826664	0	4826664	A	G
1	1:4827245	0	4827245	C	A
1	1:4830270	0	4830270	A	G
1	1:4833326	0	4833326	A	G
1	1:4834622	0	4834622	A	C
1	1:4839444	0	4839444	A	G
1	1:4841727	0	4841727	C	A
1	1:4843260	0	4843260	A	C
1	1:4846576	0	4846576	G	A
1	rs110255436	0	4849155	A	G
1	1:4852511	0	4852511	G	A
1	rs134667848	0	4855509	C	A
1	rs133303186	0	4868044	A	G
1	rs135122678	0	4871616	A	G
1	1:4873984	0	4873984	A	G
1	1:4878114	0	4878114	A	G
1	1:4880750	0	4880750	A	G
1	1:4881314	0	4881314	A	G
1	rs133650487	0	4882310	G	A
1	1:4894678	0	4894678	G	A
1	rs42313102	0	4895760	G	A
1	1:4896600	0	4896600	A	C
1	1:4904496	0	4904496	A	G
1	1:4908335	0	4908335	G	A
1	1:4910208	0	4910208	A	G
1	1:4910792	0	4910792	G	A
1	1:4911346	0	4911346	A	G
1	1:4913321	0	4913321	C	A
1	1:4914001	0	4914001	C	A
1	rs133135085	0	4915411	A	G
1	1:4918544	0	4918544	G	A
1	rs109390316	0	4919610	A	G
1	rs42313042	0	4922096	A	G
1	1:4923499	0	4923499	A	C
1	1:4927437	0	4927437	C	A
1	1:4929713	0	4929713	A	G
1	1:4931002	0	4931002	G	A
1	1:4933748	0	4933748	G	A
1	1:4937765	0	4937765	G	A
1	1:4942020	0	4942020	A	G
1	rs133799643	0	4947312	A	G
1	1:4955651	0	4955651	G	A
1	1:4956669	0	4956669	A	G
1	1:4957230	0	4957230	A	G
1	rs42318880	0	4957717	A	G
1	1:4961987	0	4961987	C	A
1	rs133114884	0	4966920	A	G
1	rs133858572	0	4974829	G	A
1	rs135542091	0	4976004	A	G
1	1:4980233	0	4980233	A	G
1	rs42318868	0	4982163	A	C
1	1:4991210	0	4991210	A	G
1	1:4992124	0	4992124	A	G
1	1:4996189	0	4996189	A	G
1	1:5004036	0	5004036	A	G
1	1:5008921	0	5008921	A	C
1	1:5010388	0	5010388	A	G
1	1:5010974	0	5010974	A	G
1	1:5012509	0	5012509	G	A
1	1:5013375	0	5013375	G	A
1	1:5014348	0	5014348	G	A
1	1:5015373	0	5015373	G	A
1	1:5018665	0	5018665	G	A
1	1:5019309	0	5019309	A	G
1	1:5021762	0	5021762	G	A
1	1:5029721	0	5029721	A	G
1	1:5030506	0	5030506	G	A
1	1:5032222	0	5032222	G	A
1	1:5034441	0	5034441	A	G
1	rs137065172	0	5035518	A	G
1	rs134967379	0	5036956	G	A
1	rs132814692	0	5038581	A	G
1	rs134232740	0	5039724	A	G
1	rs135623177	0	5040281	G	A
1	1:5047271	0	5047271	G	A
1	rs134179267	0	5048997	A	G
1	1:5049637	0	5049637	G	A
1	1:5051125	0	5051125	G	A
1	1:5055906	0	5055906	A	G
1	1:5057073	0	5057073	A	G
1	rs133347431	0	5058566	A	G
1	1:5062862	0	5062862	A	G
1	1:5069625	0	5069625	A	G
1	1:5073291	0	5073291	A	G
1	1:5088045	0	5088045	G	A
1	1:5090470	0	5090470	C	A
1	1:5100240	0	5100240	A	G
1	1:5100805	0	5100805	A	G
1	1:5103124	0	5103124	A	G
1	1:5105044	0	5105044	A	G
1	1:5108100	0	5108100	C	A
1	1:5130839	0	5130839	C	A
1	rs109703891	0	5135990	A	G
1	1:5141736	0	5141736	C	A
1	1:5147724	0	5147724	G	A
1	1:5151376	0	5151376	A	G
1	1:5153766	0	5153766	A	G
1	rs133394879	0	5158589	A	C
1	1:5161824	0	5161824	G	A
1	rs135969127	0	5162651	A	G
1	rs136924540	0	5163458	A	C
1	1:5164327	0	5164327	A	G
1	1:5167453	0	5167453	A	G
1	1:5171613	0	5171613	C	A
1	1:5179453	0	5179453	A	G
1	1:5186694	0	5186694	A	G
1	1:5189195	0	5189195	A	G
1	rs42844559	0	5192757	A	G
1	1:5197676	0	5197676	C	A
1	rs42844597	0	5198386	G	A
1	1:5202533	0	5202533	A	C
1	1:5209212	0	5209212	G	A
1	rs134843159	0	5215101	G	A
1	1:5216534	0	5216534	G	A
1	rs110598256	0	5218053	G	A
1	1:5226641	0	5226641	A	G
1	1:5229668	0	5229668	G	A
1	1:5297406	0	5297406	A	C
1	1:5302984	0	5302984	G	A
1	1:5309012	0	5309012	A	C
1	1:5314060	0	5314060	G	A
1	1:5316080	0	5316080	G	A
1	1:5317674	0	5317674	G	A
1	1:5318828	0	5318828	G	A
1	rs41634479	0	5319965	A	G
1	1:5320743	0	5320743	G	A
1	1:5321584	0	5321584	A	G
1	rs136693155	0	5322175	C	A
1	1:5323083	0	5323083	G	A
1	1:5323834	0	5323834	A	G
1	1:5324658	0	5324658	G	A
1	1:5326367	0	5326367	A	G
1	1:5327781	0	5327781	C	A
1	1:5328387	0	5328387	C	A
1	1:5336072	0	5336072	G	A
1	1:5337897	0	5337897	G	A
1	1:5344247	0	5344247	A	G
1	1:5349437	0	5349437	A	G
1	1:5350406	0	5350406	A	G
1	1:5351369	0	5351369	A	G
1	rs133185724	0	5362367	G	A
1	1:5367685	0	5367685	A	G
1	1:5370848	0	5370848	C	A
1	1:5372294	0	5372294	A	G
1	1:5374084	0	5374084	A	G
1	1:5382022	0	5382022	A	G
1	1:5383634	0	5383634	A	G
1	1:5385525	0	5385525	A	G
1	1:5388020	0	5388020	A	C
1	1:5390109	0	5390109	A	G
1	1:5392162	0	5392162	A	G
1	1:5396800	0	5396800	G	A
1	1:5398072	0	5398072	A	C
1	rs136694741	0	5399101	G	A
1	rs134387967	0	5402036	G	A
1	1:5405511	0	5405511	G	A
1	1:5409762	0	5409762	A	G
1	1:5413738	0	5413738	G	A
1	1:5418943	0	5418943	A	G
1	rs133148053	0	5422232	A	G
1	1:5426423	0	5426423	G	A
1	1:5428215	0	5428215	A	G
1	1:5429774	0	5429774	A	G
1	1:5432229	0	5432229	A	G
1	1:5434615	0	5434615	C	A
1	rs136388494	0	5435364	G	A
1	1:5436086	0	5436086	A	G
1	1:5437288	0	5437288	A	G
1	1:5438044	0	5438044	G	A
1	1:5441472	0	5441472	A	G
1	1:5443891	0	5443891	A	G
1	1:5450085	0	5450085	C	A
1	1:5453242	0	5453242	A	G
1	1:5456972	0	5456972	A	G
1	1:5460932	0	5460932	G	A
1	rs134212961	0	5465287	G	A
1	1:5468830	0	5468830	A	G
1	1:5469677	0	5469677	G	A
1	1:5471090	0	5471090	G	A
1	1:5474733	0	5474733	A	G
1	1:5476242	0	5476242	G	A
1	1:5476780	0	5476780	A	G
1	1:5483788	0	5483788	G	A
1	1:5486780	0	5486780	A	G
1	1:5490319	0	5490319	A	G
1	1:5491380	0	5491380	G	A
1	1:5493695	0	5493695	A	G
1	1:5494530	0	5494530	G	A
1	1:5495276	0	5495276	A	G
1	1:5496635	0	5496635	C	A
1	1:5507402	0	5507402	C	A
1	1:5518119	0	5518119	C	A
1	1:5519845	0	5519845	A	G
1	1:5525701	0	5525701	C	A
1	1:5530288	0	5530288	C	A
1	rs135324907	0	5537009	G	A
1	1:5540310	0	5540310	A	G
1	1:5541297	0	5541297	G	A
1	1:5543434	0	5543434	A	G
1	1:5544198	0	5544198	A	G
1	1:5549420	0	5549420	G	A
1	1:5549952	0	5549952	A	G
1	1:5551264	0	5551264	G	A
1	1:5551724	0	5551724	G	A
1	rs135952374	0	5554268	A	G
1	1:5558887	0	5558887	A	G
1	1:5561368	0	5561368	A	G
1	1:5563746	0	5563746	A	G
1	rs41630304	0	5564942	G	A
1	1:5565646	0	5565646	A	G
1	1:5566364	0	5566364	A	G
1	1:5567248	0	5567248	G	A
1	rs41630300	0	5568133	A	G
1	1:5571299	0	5571299	G	A
1	1:5573904	0	5573904	A	G
1	rs133098654	0	5581275	G	A
1	1:5587624	0	5587624	A	G
1	1:5597518	0	5597518	A	G
1	rs109265769	0	5600598	C	A
1	1:5602895	0	5602895	G	A
1	1:5605714	0	5605714	A	G
1	rs109792858	0	5606518	A	G
1	1:5607641	0	5607641	G	A
1	1:5610335	0	5610335	A	G
1	1:5612838	0	5612838	A	G
1	1:5617154	0	5617154	A	G
1	rs133193360	0	5623075	G	A
1	rs134546836	0	5626493	C	A
1	1:5629110	0	5629110	A	G
1	1:5633538	0	5633538	G	A
1	rs136735022	0	5636425	A	G
1	1:5643191	0	5643191	G	A
1	1:5652342	0	5652342	A	G
1	1:5653344	0	5653344	A	C
1	1:5654090	0	5654090	G	A
1	1:5658221	0	5658221	A	G
1	1:5658860	0	5658860	A	G
1	1:5668188	0	5668188	A	G
1	1:5669961	0	5669961	A	G
1	1:5671437	0	5671437	A	C
1	1:5671987	0	5671987	A	G
1	1:5673585	0	5673585	C	A
1	1:5674797	0	5674797	A	G
1	rs135327763	0	5677585	A	G
1	1:5682299	0	5682299	A	C
1	1:5682953	0	5682953	A	G
1	rs134926459	0	5684751	G	A
1	1:5687339	0	5687339	G	A
1	1:5691295	0	5691295	G	A
1	1:5692327	0	5692327	C	A
1	1:5693325	0	5693325	A	G
1	1:5693922	0	5693922	A	C
1	1:5696724	0	5696724	A	G
1	1:5700356	0	5700356	G	A
1	1:5703347	0	5703347	G	A
1	1:5707932	0	5707932	A	C
1	rs41580503	0	5712202	A	G
1	1:5715562	0	5715562	G	A
1	1:5721588	0	5721588	A	G
1	1:5722255	0	5722255	G	A
1	1:5723430	0	5723430	G	A
1	1:5725757	0	5725757	A	G
1	1:5726641	0	5726641	G	A
1	1:5731144	0	5731144	G	A
1	1:5732742	0	5732742	A	G
1	1:5736280	0	5736280	A	C
1	1:5740670	0	5740670	A	G
1	1:5741816	0	5741816	A	G
1	rs110264930	0	5743074	A	G
1	rs136130464	0	5746335	A	G
1	1:5752718	0	5752718	C	A
1	rs134967221	0	5756853	G	A
1	rs43380631	0	5761444	A	G
1	rs133806430	0	5764319	A	C
1	rs137515715	0	5767826	A	G
1	1:5770535	0	5770535	A	G
1	1:5773211	0	5773211	G	A
1	1:5776974	0	5776974	A	G
1	1:5777569	0	5777569	A	G
1	1:5779765	0	5779765	A	G
1	1:5780692	0	5780692	A	G
1	1:5783688	0	5783688	A	G
1	1:5785319	0	5785319	G	A
1	1:5785986	0	5785986	A	G
1	1:5786653	0	5786653	C	A
1	1:5796811	0	5796811	A	C
1	1:5803070	0	5803070	A	G
1	1:5804241	0	5804241	A	G
1	1:5805778	0	5805778	G	A
1	1:5808552	0	5808552	G	A
1	rs136704196	0	5811653	A	G
1	1:5814968	0	5814968	C	A
1	1:5820147	0	5820147	C	A
1	rs132818202	0	5823777	G	A
1	1:5829537	0	5829537	G	A
1	rs42677603	0	5832716	G	A
1	1:5836509	0	5836509	C	A
1	1:5838790	0	5838790	A	G
1	1:5841591	0	5841591	G	A
1	rs136798074	0	5844181	G	A
1	1:5858965	0	5858965	G	A
1	1:5863216	0	5863216	G	A
1	1:5867333	0	5867333	A	G
1	1:5872335	0	5872335	C	A
1	1:5873077	0	5873077	G	A
1	1:5873772	0	5873772	G	A
1	1:5874428	0	5874428	A	G
1	rs109514604	0	5875282	A	C
1	rs136413532	0	5877498	G	A
1	rs133999107	0	5878610	G	A
1	1:5880498	0	5880498	A	G
1	1:5882376	0	5882376	A	G
1	rs109950125	0	5887319	A	G
1	1:5890792	0	5890792	C	A
1	1:5896003	0	5896003	A	G
1	1:5900914	0	5900914	G	A
1	rs134252039	0	5912013	A	G
1	1:5914159	0	5914159	A	G
1	1:5917046	0	5917046	G	A
1	1:5918317	0	5918317	A	G
1	1:5919011	0	5919011	A	G
1	1:5919749	0	5919749	G	A
1	1:5922083	0	5922083	A	G
1	1:5927021	0	5927021	A	G
1	1:5932501	0	5932501	G	A
1	1:5935339	0	5935339	G	A
1	rs42609083	0	5936648	A	G
1	rs109685050	0	5938411	G	A
1	1:5947212	0	5947212	A	G
1	1:5949152	0	5949152	C	A
1	1:5950645	0	5950645	A	C
1	1:5951378	0	5951378	A	G
1	1:5952740	0	5952740	A	G
1	1:5953771	0	5953771	G	A
1	1:5954824	0	5954824	A	C
1	1:5955930	0	5955930	A	G
1	1:5958113	0	5958113	A	G
1	1:5959205	0	5959205	A	C
1	1:5962522	0	5962522	G	A
1	1:5967480	0	5967480	A	G
1	1:5973756	0	5973756	A	G
1	1:5981354	0	5981354	A	C
1	1:6000499	0	6000499	A	G
1	1:6001806	0	6001806	A	G
1	1:6002640	0	6002640	C	A
1	rs42613032	0	6003586	G	A
1	1:6005078	0	6005078	G	A
1	1:6013837	0	6013837	G	A
1	1:6025840	0	6025840	G	A
1	1:6037022	0	6037022	A	G
1	rs134504604	0	6044723	G	A
1	1:6049837	0	6049837	A	C
1	1:6053685	0	6053685	C	A
1	1:6065203	0	6065203	G	A
1	1:6070932	0	6070932	A	G
1	1:6075616	0	6075616	G	A
1	rs137003278	0	6081220	G	A
1	1:6082018	0	6082018	A	G
1	1:6083856	0	6083856	G	A
1	rs132812209	0	6092084	A	C
1	1:6102325	0	6102325	C	A
1	rs136568079	0	6113232	A	C
1	1:6122975	0	6122975	G	A
1	1:6128202	0	6128202	G	A
1	1:6134296	0	6134296	A	C
1	1:6135546	0	6135546	A	C
1	1:6137814	0	6137814	A	G
1	1:6142167	0	6142167	G	A
1	1:6149162	0	6149162	A	G
1	1:6153497	0	6153497	A	G
1	1:6154638	0	6154638	T	A
1	1:6155059	0	6155059	A	G
1	1:6158195	0	6158195	A	G
1	1:6164282	0	6164282	G	A
1	1:6171400	0	6171400	G	A
1	1:6172493	0	6172493	A	G
1	1:6173838	0	6173838	A	C
1	1:6174841	0	6174841	G	A
1	1:6176293	0	6176293	A	G
1	1:6177830	0	6177830	A	G
1	rs133152276	0	6182346	C	A
1	1:6183673	0	6183673	G	A
1	1:6186718	0	6186718	A	G
1	rs41605828	0	6187555	G	A
1	rs133364009	0	6191666	A	G
1	1:6194716	0	6194716	G	A
1	1:6195829	0	6195829	A	G
1	1:6199874	0	6199874	G	A
1	rs136777437	0	6201994	A	G
1	rs135274964	0	6204523	G	A
1	1:6205919	0	6205919	G	A
1	1:6207314	0	6207314	A	G
1	1:6229983	0	6229983	C	A
1	1:6236417	0	6236417	A	G
1	1:6239956	0	6239956	G	A
1	1:6242852	0	6242852	A	G
1	1:6243987	0	6243987	G	A
1	1:6254730	0	6254730	A	G
1	1:6255457	0	6255457	G	A
1	1:6256693	0	6256693	G	A
1	1:6257447	0	6257447	C	A
1	1:6260792	0	6260792	G	A
1	1:6263972	0	6263972	A	G
1	1:6267003	0	6267003	A	C
1	1:6268893	0	6268893	A	C
1	1:6269652	0	6269652	A	G
1	1:6270569	0	6270569	A	G
1	1:6273656	0	6273656	G	A
1	1:6277744	0	6277744	A	G
1	1:6296414	0	6296414	G	A
1	1:6298289	0	6298289	G	A
1	1:6304455	0	6304455	G	A
1	1:6306934	0	6306934	A	G
1	1:6307443	0	6307443	G	A
1	1:6308399	0	6308399	A	G
1	1:6313578	0	6313578	G	A
1	1:6314984	0	6314984	G	A
1	1:6317864	0	6317864	A	G
1	1:6319036	0	6319036	G	A
1	1:6320010	0	6320010	A	G
1	1:6320781	0	6320781	A	G
1	1:6323771	0	6323771	A	G
1	1:6326544	0	6326544	A	G
1	rs133346704	0	6333500	C	A
1	1:6334445	0	6334445	G	A
1	1:6336912	0	6336912	G	A
1	1:6343382	0	6343382	A	G
1	1:6351766	0	6351766	G	A
1	1:6363510	0	6363510	G	A
1	1:6366938	0	6366938	C	A
1	rs132801293	0	6374415	A	G
1	rs109218084	0	6380951	A	G
1	rs43215597	0	6381969	G	A
1	1:6383413	0	6383413	A	G
1	rs43215607	0	6385860	G	A
1	1:6388816	0	6388816	A	G
1	rs135618637	0	6391056	A	G
1	rs136795215	0	6392042	C	A
1	1:6394060	0	6394060	G	A
1	1:6395232	0	6395232	A	C
1	1:6396844	0	6396844	A	G
1	rs136157320	0	6397313	G	A
1	rs109618255	0	6397764	G	A
1	rs110761359	0	6398473	A	G
1	1:6399114	0	6399114	A	C
1	1:6401208	0	6401208	C	A
1	rs135406478	0	6404254	C	A
1	rs109025656	0	6405358	A	G
1	rs134057115	0	6406334	A	G
1	1:6407041	0	6407041	A	G
1	1:6408241	0	6408241	G	A
1	rs110218568	0	6408788	A	G
1	1:6409342	0	6409342	G	A
1	1:6411151	0	6411151	G	A
1	1:6411738	0	6411738	A	G
1	1:6412254	0	6412254	G	A
1	1:6412770	0	6412770	G	A
1	1:6415492	0	6415492	A	G
1	1:6418608	0	6418608	A	G
1	1:6421019	0	6421019	A	G
1	1:6423746	0	6423746	A	G
1	1:6426207	0	6426207	G	A
1	1:6432366	0	6432366	A	G
1	1:6435456	0	6435456	G	A
1	1:6436402	0	6436402	G	A
1	1:6442445	0	6442445	G	A
1	1:6450599	0	6450599	G	A
1	1:6453758	0	6453758	A	G
1	1:6464105	0	6464105	A	G
1	1:6465329	0	6465329	C	A
1	1:6470130	0	6470130	A	G
1	1:6472236	0	6472236	G	A
1	1:6474048	0	6474048	G	A
1	1:6475314	0	6475314	G	A
1	1:6479625	0	6479625	G	A
1	1:6483810	0	6483810	A	G
1	rs135364909	0	6489639	A	G
1	1:6491238	0	6491238	G	A
1	1:6495405	0	6495405	A	G
1	rs135960519	0	6502681	A	G
1	rs136743915	0	6507083	C	A
1	rs134968734	0	6511809	A	C
1	1:6517616	0	6517616	C	A
1	1:6521869	0	6521869	G	A
1	1:6522574	0	6522574	G	A
1	1:6524503	0	6524503	A	G
1	1:6529900	0	6529900	A	G
1	1:6530903	0	6530903	A	C
1	1:6532008	0	6532008	G	A
1	1:6535688	0	6535688	A	C
1	1:6544062	0	6544062	G	A
1	1:6549303	0	6549303	A	C
1	1:6550503	0	6550503	A	G
1	1:6551058	0	6551058	A	G
1	1:6554502	0	6554502	G	A
1	1:6557277	0	6557277	G	A
1	1:6558268	0	6558268	G	A
1	1:6559769	0	6559769	A	G
1	1:6561719	0	6561719	A	G
1	1:6565463	0	6565463	A	C
1	1:6571786	0	6571786	G	A
1	1:6574320	0	6574320	G	A
1	1:6579968	0	6579968	G	A
1	1:6582586	0	6582586	C	A
1	1:6587228	0	6587228	G	A
1	1:6593461	0	6593461	G	A
1	1:6595631	0	6595631	A	G
1	1:6596990	0	6596990	G	A
1	1:6597691	0	6597691	A	G
1	1:6599225	0	6599225	A	C
1	1:6603985	0	6603985	A	G
1	1:6607608	0	6607608	G	A
1	1:6611282	0	6611282	A	C
1	1:6612335	0	6612335	A	G
1	1:6613114	0	6613114	A	G
1	1:6616055	0	6616055	G	A
1	rs135994097	0	6619208	G	A
1	1:6622512	0	6622512	A	G
1	rs41643591	0	6623322	A	G
1	1:6627550	0	6627550	G	A
1	rs137572080	0	6632404	A	G
1	rs137143705	0	6634827	A	G
1	1:6643841	0	6643841	A	G
1	1:6652314	0	6652314	G	A
1	1:6656362	0	6656362	A	G
1	1:6659431	0	6659431	A	G
1	rs133242574	0	6660948	G	A
1	1:6662244	0	6662244	A	G
1	1:6667087	0	6667087	A	G
1	1:6669482	0	6669482	G	A
1	1:6670577	0	6670577	G	A
1	1:6678267	0	6678267	A	G
1	1:6681929	0	6681929	G	A
1	1:6684899	0	6684899	A	G
1	rs133606309	0	6688819	A	G
1	1:6696216	0	6696216	C	A
1	rs134052629	0	6705207	G	A
1	1:6710424	0	6710424	A	G
1	1:6717877	0	6717877	A	G
1	1:6755923	0	6755923	A	C
1	1:6763637	0	6763637	G	A
1	1:6768356	0	6768356	G	A
1	1:6771313	0	6771313	A	G
1	1:6775220	0	6775220	A	G
1	1:6778966	0	6778966	A	G
1	1:6786262	0	6786262	A	G
1	1:6789452	0	6789452	G	A
1	1:6794963	0	6794963	G	A
1	1:6796734	0	6796734	A	G
1	1:6798365	0	6798365	A	C
1	1:6799271	0	6799271	A	G
1	1:6801240	0	6801240	A	G
1	1:6805411	0	6805411	G	A
1	1:6809918	0	6809918	A	G
1	1:6813284	0	6813284	G	A
1	1:6816494	0	6816494	A	C
1	1:6818929	0	6818929	A	C
1	1:6819686	0	6819686	G	A
1	1:6820344	0	6820344	A	G
1	1:6823784	0	6823784	G	A
1	1:6825239	0	6825239	G	A
1	1:6826566	0	6826566	G	A
1	1:6827703	0	6827703	A	G
1	1:6828473	0	6828473	A	C
1	1:6830253	0	6830253	A	G
1	rs134364339	0	6832353	A	G
1	rs135358861	0	6834218	A	C
1	rs111007864	0	6835494	G	A
1	1:6837537	0	6837537	G	A
1	1:6838418	0	6838418	G	A
1	1:6840791	0	6840791	G	A
1	rs110211764	0	6844137	G	A
1	rs136192473	0	6845416	A	C
1	rs110470451	0	6846585	A	G
1	1:6847123	0	6847123	G	A
1	1:6849639	0	6849639	A	G
1	1:6852095	0	6852095	G	A
1	1:6852826	0	6852826	A	G
1	1:6854093	0	6854093	A	G
1	1:6856089	0	6856089	A	G
1	1:6857568	0	6857568	G	A
1	rs134985205	0	6861069	G	A
1	rs109747332	0	6861996	G	A
1	1:6862850	0	6862850	A	G
1	1:6863794	0	6863794	G	A
1	rs29016186	0	6866471	G	A
1	rs135293827	0	6868837	A	G
1	rs132747118	0	6870107	G	A
1	1:6872788	0	6872788	A	C
1	rs41639121	0	6878788	A	G
1	1:6879913	0	6879913	C	A
1	rs41640335	0	6881394	A	G
1	1:6882069	0	6882069	A	G
1	rs109074022	0	6883705	G	A
1	rs43213109	0	6889016	A	G
1	rs133244054	0	6893250	A	G
1	1:6899476	0	6899476	A	C
[truncated: 635,017 more rows]
